# Supplementary material for: Atsttrin regulates osteoblastogenesis and osteoclastogenesis through the TNFR pathway
Source: Commun Biol. 2023 Dec 11;6:1251. doi: 10.1038/s42003-023-05635-y (PMC10713527; doi:10.1038/s42003-023-05635-y)
Supplement: Supplementary file 4 — Supplementary Data 1 [file 42003_2023_5635_MOESM4_ESM.xlsx]

## Sheet: Fig.1
Fig1 b	CTR	RANKL	RANKL+Atsttrin	RANKL+TNF-α	RANKL+TNF-α+Atsttrin	TNF-α	TNF-α+Atsttrin
TRAP-positive multinuclear cells	0	250	200	530	210	6	4
	0	220	230	410	240	5	2
	0	210	190	460	180	3	1
Fig1 d	CTR	RANKL	RANKL+Atsttrin	RANKL+TNF-α	RANKL+TNF-α+Atsttrin
TRAP	0.77144	1.2701	1.31263	2.71406	1.45483
	0.497528	1.21801	0.992363	2.53802	1.21498
	0.810549	1.48041	1.36409	2.05064	1.5341
Fig1 e	CTR	RANKL	RANKL+Atsttrin	RANKL+TNF-α	RANKL+TNF-α+Atsttrin
CTSK	0.113875	0.727434	0.65787	1.70021	0.957939
	0.103646	0.889349	0.691373	1.59276	0.995961
	0.310549	1.18041	1.16409	2.05064	1.3541
Fig1 f	CTR	RANKL	RANKL+Atsttrin	RANKL+TNF-α	RANKL+TNF-α+Atsttrin
TRAP	0.950439	2.8481	2.50822	7.67411	3.64689
	0.97716	2.54912	2.21402	7.21	3.8282
	1.07674	2.53151	2.30804	8.57419	3.40267
Fig1 g	CTR	RANKL	RANKL+Atsttrin	RANKL+TNF-α	RANKL+TNF-α+Atsttrin
CTSK	0.937354	2.36199	2.03731	11.6318	3.6217
	0.782773	2.90795	2.08012	9.64646	3.99077
	1.36289	2.18859	2.4909	10.8528	4.8121
Fig1 h	CTR	RANKL	RANKL+Atsttrin	RANKL+TNF-α	RANKL+TNF-α+Atsttrin
Calcitonin receptor	1.09177	2.04202	1.95432	9.98664	3.40267
	0.93088	1.91853	1.4012	8.63383	3.42634
	0.983957	1.44393	1.90088	10.4831	2.68825

## Sheet: Fig.2
Fig2 a	CTR	TNF-α	TNF-α+Atsttrin		Fig2 k
IL-1β	1.78	3.48	1.47		p-P38/P38	CTR	TNF10	TNF15	TNF30	TNF+Atsttrin 10	TNF+Atsttrin 15	TNF+Atsttrin 30
	0.5	2.58	1.06			0.19	0.98	1.65	1.45	0.72	1.31	0.84
	1.13	3.16	1.69			0.22	1.03	1.75	1.42	0.65	1.21	0.6
Fig2 b	CTR	TNF-α	TNF-α+Atsttrin			0.15	0.89	1.71	1.51	0.7	1.14	0.78
IL-6	0.82	6.77	1.13		Fig2 l
	0.97	6.23	1.26		p-JNK/JNK	CTR	TNF10	TNF15	TNF30	TNF+Atsttrin 10	TNF+Atsttrin 15	TNF+Atsttrin 30
	1.25	4.47	2.46			0.08	6.13	2.25	0.94	0.94	1.09	1.05
Fig2 c	CTR	TNF-α	TNF-α+Atsttrin			0.12	5.43	1.92	1.45	0.91	1.08	0.91
COX-2	0.670511	11.1579	3.13109			0.09	5.82	2.15	1.56	0.97	0.65	0.95
	1.15936	9.98664	3.88164		Fig2 m	CTR	TNF10	TNF15	TNF30	TNF+Atsttrin 10	TNF+Atsttrin 15	TNF+Atsttrin 30
	1.28639	12.2101	3.26406		p-P65/P65	0.03	0.99	0.91	0.31	0.49	0.27	0.09
						0.05	1.01	0.91	0.29	0.45	0.16	0.08
Fig2 d	CTR	TNF-α	TNF-α+Atsttrin			0.06	1.12	0.88	0.35	0.51	0.29	0.12
iNOS	0.933033	5.15748	1.80667
	1.02811	5.80247	2.81539		Fig2 n	CTR	TNF10	TNF15	TNF30	TNF+Atsttrin 10	TNF+Atsttrin 15	TNF+Atsttrin 30
	1.04247	7.9264	3.18951		p-IκBα/ IκBα	0.4	4.72	2.77	1.49	1.45	0.77	0.22
Fig2 f	CTR	TNF-α	TNF-α+Atsttrin			0.31	4.27	2.89	1.58	1.56	0.89	0.39
COX-2	0.104863	0.388113	0.320597			0.45	4.82	3.22	1.45	1.39	0.91	0.41
	0.0968543	0.431484	0.229825		Fig2 p
	0.0648197	0.344743	0.184439		CE P65	TNF 0	TNF 15	TNF 30	TNF+Atsttrin 0	TNF+Atsttrin 15	TNF+Atsttrin 30
Fig2 g	CTR	TNF-α	TNF-α+Atsttrin			0.76	0.49	0.43	0.71	0.585	0.66
iNOS	0.158722	0.643096	0.450171			0.81	0.51	0.39	0.79	0.62	0.69
	0.146709	0.556355	0.395707			0.75	0.47	0.41	0.88	0.59	0.65
	0.118679	0.599726	0.359399		Fig2 q
Fig2 h	CTR	TNF-α	TNF-α+Atsttrin		NE P65	TNF 0	TNF 15	TNF 30	TNF+Atsttrin 0	TNF+Atsttrin 15	TNF+Atsttrin 30
IL-1β	31.287	80.825	51.29			0.18	0.38	0.62	0.14	0.14	0.13
	30.508	61.578	52.696			0.21	0.42	0.71	0.15	0.21	0.22
	26.644	72.552	55.531			0.19	0.39	0.65	0.19	0.18	0.17
Fig2 i	CTR	TNF-α	TNF-α+Atsttrin
IL-6	188.703	578.75	379.506
	161.387	679.963	355.188
	184.088	606.894	362.788

## Sheet: Fig.3
Fig3 c		scRNAi			TNFR1 RNAi
TRAP	CTR	RANKL	RANKL+TNF-α	RANKL+TNF-α+Atsttrin	RANKL+TNF-α	RANKL+Atsttrin	RANKL+TNF-α+Atsttrin
	0.135035	0.249562	0.575352	0.319751	0.288524	0.215235	0.204798
	0.0847166	0.295959	0.714836	0.353878	0.304295	0.294382	0.281186
	0.0885914	0.312921	0.722355	0.493106	0.373469	0.245654	0.271614
Fig3 d		scRNAi			TNFR1 RNAi
CTSK	CTR	RANKL	RANKL+TNF-α	RANKL+TNF-α+Atsttrin	RANKL+TNF-α	RANKL+Atsttrin	RANKL+TNF-α+Atsttrin
	0.114855	0.453534	1.83763	0.712222	0.568808	0.528869	0.524475
	0.19901	0.509037	1.90728	0.619856	0.629966	0.488216	0.762898
	0.257583	0.575212	1.6098	0.491738	0.684644	0.373363	0.602367
Fig3 f		scRNAi			TNFR1 RNAi
TRAP-positive multinuclear cells	CTR	RANKL	RANKL+TNF-α	RANKL+TNF-α+Atsttrin	RANKL+TNF-α	RANKL+Atsttrin	RANKL+TNF-α+Atsttrin
	0	210	450	240	235	180	240
	0	230	510	250	225	190	220
	0	196	480	220	245	200	210
Fig3 g		scRNAi			TNFR1 RNAi
TRAP	CTR	RANKL	RANKL+TNF-α	RANKL+TNF-α+Atsttrin	RANKL+TNF-α	RANKL+Atsttrin	RANKL+TNF-α+Atsttrin
	0.974905	2.02324	7.56846	2.8481	2.25012	1.89212	1.86176
	0.981686	1.95432	6.9163	2.90795	2.8481	1.98618	2.06575
	1.04488	2.35653	7.1602	2.54912	2.41162	2.20381	2.1386
Fig3 h		scRNAi			TNFR1 RNAi
CTSK	CTR	RANKL	RANKL+TNF-α	RANKL+TNF-α+Atsttrin	RANKL+TNF-α	RANKL+Atsttrin	RANKL+TNF-α+Atsttrin
	0.941696	2.80241	10.3388	3.05252	3.605	2.65737	3.13109
	1.08172	2.84153	10.7779	3.81055	3.605	2.44528	3.85483
	0.981686	2.19872	8.11168	3.22657	3.18215	3.13834	2.74473
Fig3 i		scRNAi			TNFR1 RNAi
Calcitonin receptor	CTR	RANKL	RANKL+TNF-α	RANKL+TNF-α+Atsttrin	RANKL+TNF-α	RANKL+Atsttrin	RANKL+TNF-α+Atsttrin
	1.28046	1.71713	7.17676	2.25532	2.27101	1.62826	1.98618
	0.990801	2.34567	9.40438	2.64512	2.51984	2.13366	2.17347
	0.788218	1.55833	9.02129	1.92297	2.68204	1.89649	3.01049

## Sheet: Fig.4
Fig4 b	CTR	TNF-α	TNF-α+Atsttrin			Fig4 i
ALP Staining	34.566	18.177	48.287			p-P38/P38	CTR	TNF10	TNF15	TNF30	TNF+Atsttrin 10	TNF+Atsttrin 15	TNF+Atsttrin 30
	43.117	26.522	48.833				0.67	1.58	1.75	1.31	1.37	1.23	0.77
	37.045	22.683	54.024				0.52	1.61	2.13	1.5	1.17	1.09	0.85
Fig4 d	CTR	TNF-α	TNF-α+Atsttrin				0.41	1.74	1.95	1.8	1.25	1.34	0.99
RUNX2	1.20523	0.583254	0.952637
	1.16862	0.465843	0.904885
	1.31	0.624285	0.893855			Fig4 j
						p-P65/P65	CTR	TNF10	TNF15	TNF30	TNF+Atsttrin 10	TNF+Atsttrin 15	TNF+Atsttrin 30
Fig4 e	CTR	TNF-α	TNF-α+Atsttrin				0.15	1.47	1.36	1.28	0.91	0.47	0.31
ALP	1.03	0.34	0.62				0.32	1.35	1.22	1.21	0.89	0.55	0.42
	0.98	0.29	0.64				0.19	1.59	1.29	1.09	1.25	0.68	0.38
	0.99	0.4	0.62
Fig4 f	CTR	TNF-α	TNF-α+Atsttrin
RUNX2	1.16	0.36	0.82
	0.69	0.47	0.92			Fig4 k
	1.26	0.48	0.69			p-IκBα/ IκBα	CTR	TNF10	TNF15	TNF30	TNF+Atsttrin 10	TNF+Atsttrin 15	TNF+Atsttrin 30
							0.32	6.9	2.27	0.94	1.26	0.79	0.52
Fig4 g	CTR	TNF-α	TNF-α+Atsttrin				0.29	7.14	3.31	0.81	1.62	0.95	0.66
Col-1	0.907	0.28	0.76				0.19	5.2	2.25	1.27	1.22	0.75	0.74
	0.914	0.16	0.66
	1.206	0.47	0.85

## Sheet: Fig.5
	Fig5 c	scRNAi			TNFR1 RNAi
	RUNX2	CTR	TNF	TNF+Atsttrin	TNF	Atsttrin	TNF+Atsttrin
		0.586904	0.26689	0.533072	0.465494	0.939305	0.866013
		0.408322	0.24104	0.5985	0.327973	0.790698	0.875197
		0.649154	0.151267	0.664544	0.442212	0.993913	0.736996
	Fig5 e	scRNAi			TNFR1 RNAi
	ALP Staining	CTR	TNF	TNF+Atsttrin	TNF	Atsttrin	TNF+Atsttrin
		37.572	22.63	43.119	34.405	51.908	49.233
		37.765	21.064	44.735	34.236	55.439	50.657
		40.394	19.268	41.855	30.368	59.374	48.732
	Fig5 f	scRNAi			TNFR1 RNAi
	ALP	CTR	TNF	TNF+Atsttrin	TNF	Atsttrin	TNF+Atsttrin
		1.03766	0.250578	1.17013	0.640232	2.50244	2.1785
		0.941696	0.261219	0.997692	0.725309	2.41719	2.00463
		1.02337	0.304251	0.868541	0.66742	2.48515	1.97703
	Fig5 g	scRNAi			TNFR1 RNAi
	RUNX-2	CTR	TNF	TNF+Atsttrin	TNF	Atsttrin	TNF+Atsttrin
		0.961483	0.464366	1.25411	0.766664	4.26733	3.10229
		1.03766	0.182167	1.12169	0.905425	3.71493	3.79298
		1.00231	0.180909	1.2283	1.07674	3.68926	2.62685
	Fig5 h	scRNAi			TNFR1 RNAi
	COL-1	CTR	TNF	TNF+Atsttrin	TNF	Atsttrin	TNF+Atsttrin
		0.95705	0.288505	1.16473	0.784584	2.12383	2.00926
		0.990801	0.254664	1.13288	0.641713	2.52567	2.18354
		1.05458	0.269184	1.14076	0.742262	2.86129	1.9141

## Sheet: Fig.6
Fig6 b	CTR	Atsttrin		Fig6 k		scRNAi		TNFR2 RNAi2
RUNX2	0.755243	1.99972		RUNX2	CTR	-	Atsttrin	-	Atsttrin
	0.970961	1.78527			0.799526	0.502684	1.49874	0.569789	1.00649
	0.69082	1.60857			0.559495	0.375474	1.64719	0.403658	0.70817
					0.45581	0.383543	1.70802	0.743901	0.841986
Fig6 d	CTR	Atsttrin		Fig6 m		scRNAi		TNFR2 RNAi2
ALP Staining	45.33	61.63		ALP Staining	CTR	-	Atsttrin	-	Atsttrin
	50.084	68.112			56.561	51.961	69.275	55.384	54.345
	43.254	63.255			47.787	55.518	66.308	54.356	55.895
					45.93	46.845	70.88	50.88	55.12
Fig6 e	CTR	Atsttrin		Fig6 n		scRNAi		TNFR2 RNAi2
RUNX2	1.19196	2.00926		RUNX2	CTR	-	Atsttrin	-	Atsttrin
	0.915945	1.9816			0.99539	0.993092	1.84463	1.06191	1.24545
	0.915945	1.67791			1.08172	0.926588	1.89649	0.886791	1.27162
					0.928731	0.864537	1.65099	0.899171	1.09936
Fig6 f	CTR	Atsttrin		Fig6 o		scRNAi		TNFR2 RNAi2
ALP	1.13027	1.86607		ALP	CTR	-	Atsttrin	-	Atsttrin
	1.18646	1.64718			0.90125	0.990801	1.82766	1.0163	1.1434
	0.7457	1.8025			0.920188	0.92445	2.42839	1.26868	1.20025
					1.20581	1.07674	2.90795	1.09682	1.05946
Fig6 g	CTR	Atsttrin		Fig6 p		scRNAi		TNFR2 RNAi2
COL-1	0.961483	1.29834		COL-1	CTR	-	Atsttrin	-	Atsttrin
	1.11987	1.21139			1.09936	1.1434	1.56555	1.02811	1.10701
	0.928731	1.4012			0.983957	1.17555	1.79834	0.965936	1.00463
					0.92445	1.08925	1.76133	0.939523	1.09936
Fig6 h	CTR	Atsttrin
ALP Activity	1.01	1.86
	0.85	1.78
	1.17	1.87

## Sheet: Fig.7
Fig7 b	CTR	Atsttrin 15	Atsttrin 30	Atsttrin 60		Fig7 g	CTR	Wort	Atsttrin	Wort+Atsttrin
pERK/ERK	0.065098	0.355949	0.83245	0.115955			1.02811	1.05702	2.25012	1.66632
	0.118606	0.4477	0.79211	0.15022			1.10191	0.993092	2.14355	1.9141
	0.109645	0.25551	0.92631	0.118857			0.882703	1.04247	2.32947	1.68958
Fig7 c	CTR	Atsttrin 15	Atsttrin 30	Atsttrin 60		Fig7 h	CTR	Wort	Atsttrin	Wort+Atsttrin
pAKT/AKT	0.118845	0.345428	0.843385	0.575839			1.04729	1.17013	1.90088	1.50873
	0.179709	0.398563	1.05022	0.785924			0.838956	1.09936	1.88775	1.5728
	0.1256	0.307418	0.880953	0.660318			1.13813	1.06191	1.96791	1.63959
Fig7 d	CTR	U0126	Atsttrin	U0126+Atsttrin		Fig7 i	CTR	Wort	Atsttrin	Wort+Atsttrin
ALP	1.02811	0.768438	2.61474	1.60214			1.13027	0.918064	2.08012	1.66248
	1.10191	1	2.76383	1.68179			0.950439	1.10701	1.92741	1.73307
	0.882703	0.97942	3.21912	1.79005			0.93088	1.0693	2.10916	1.67404
Fig7 e	CTR	U0126	Atsttrin	U0126+Atsttrin		Fig7 j	CTR	Wort+U0126	Atsttrin	U0126+Wort+Atsttrin
	1.02337	0.909618	1.81504	1.37872			1.02811	1.05702	2.52567	1.04247
	1.00928	1.1355	1.56917	1.34102			1.10191	1.14076	2.76383	1.20581
	0.968171	0.968171	1.87905	1.39797			0.882703	0.972655	2.57874	1.08673
Fig7 f	CTR	U0126	Atsttrin	U0126+Atsttrin		Fig7 k	CTR	Wort+U0126	Atsttrin	U0126+Wort+Atsttrin
	1.13027	0.97716	2.03261	1.81085			1.04729	0.950439	1.85746	1.36289
	0.950439	1.01162	2.16345	1.73708			0.838956	0.95705	1.97703	1.33484
	0.93088	0.905425	2.20891	1.76133			1.13813	0.92445	2.06098	1.19472
						Fig7 l	CTR	Wort+U0126	Atsttrin	U0126+Wort+Atsttrin
							1.13027	0.918064	2.1785	1.07674
							0.950439	1.10701	1.88339	1.2283
							0.93088	0.868541	1.92297	1.17827

## Sheet: Fig.8
Fig8 b	Sham	OVX	Atsttrin	Fig8 e	Sham	OVX	Atsttrin
BMD	0.24	0.06	0.15	TRAP	1.231	8.105	5.296
	0.23	0.09	0.17		1.383	8.679	4.872
	0.19	0.1	0.14		1.542	8.317	5.832
	0.29	0.08	0.14		1.538	7.087	5.507
	0.25	0.09	0.18		1.547	5.831	5.514
	0.22	0.05	0.16		1.726	7.268	6.139
Fig8 c	Sham	OVX	Atsttrin	Fig8 f	Sham	OVX	Atsttrin
BV/TV	5.1	3.08	5.6	CTSK	63.731	208.96	127.524
	6.8	2.34	4.1		35.265	203.343	122.315
	6.5	2.54	4.82		49.473	239.278	114.327
	5.8	2.5	2.62		51.802	181.414	99.187
	7.49	1.72	4.56		43.983	186.931	83.549
	6.54	2.45	3.65		36.863	193.885	114.801
Fig8 d	Sham	OVX	Atsttrin
Tb.N	0.87	0.4	0.78
	0.91	0.3	0.52
	1.25	0.57	0.8
	1.42	0.45	0.86
	1.35	0.49	0.76
	1.25	0.53	0.69

## Sheet: Fig.S
FigS b	CTR	TNF								FigS i	-	Atsttrin
iNOS		Atsttrin 0	Atsttrin 10	Atsttrin 42.35	Atsttrin 50	Atsttrin 100	Atsttrin 200	Atsttrin 500	Atsttrin 1000		0.988514	0.952638
	0.296863	3.11906	2.14413	1.34582	1.01503	0.930016	0.783882	0.420614	0.103272		0.974905	1.12506
	0.310481	2.44174	2.2736	1.31213	1.30337	0.87818	0.645073	0.32868	0.223029		1.03766	1.06437
	0.108194	2.77443	2.04658	1.52901	1.46817	0.648635	0.64434	0.459254	0.0470617
FigS c	CTR	TNF								FigS j	24h			48h			72h
COX-2		Atsttrin 0	Atsttrin 10	Atsttrin 42.35	Atsttrin 50	Atsttrin 100	Atsttrin 200	Atsttrin 500	Atsttrin 1000	RAW264.7	-	Atsttrin		-	Atsttrin		-	Atsttrin
	0.287178	3.39062	2.54836	1.60881	1.74075	1.25298	1.0272	0.585576	0.485168		1.288	1.227		2.713	2.805		3.087	3.272
	0.343807	2.83219	2.23282	1.55776	1.50327	1.20625	1.06622	0.711681	0.195709		1.374	0.906		2.583	2.633		3.386	3.266
	0.359784	2.84186	2.48481	1.63239	1.54153	1.34398	1.06727	0.833326	0.266665		1.154	1.14		2.655	2.72		3.413	3.102
FigS g	-	Atsttrin
	1.0163	1.09429
	1.07425	1.1487								FigS k	24h			48h			72h
	0.915945	1.21419								MC3T3-E1	-	Atsttrin		-	Atsttrin		-	Atsttrin
											1.265	1.227		2.145	2.373		2.765	2.752
											1.31	1.163		2.171	2.126		2.771	2.739
FigS h	-	Atsttrin									1.153	1.157		2.012	2.233		2.683	2.823
	0.952638	1.20303
	1.1487	1.05458
	0.913831	1.39152
